# Supplementary material for: Metformin reverses early cortical network dysfunction and behavior changes in Huntington’s disease
Source: eLife. 2018 Sep 4;7:e38744. doi: 10.7554/eLife.38744 (PMC6156080; doi:10.7554/eLife.38744)
Supplement: Figure 1—source data 1. [file elife-38744-fig1-data1.xlsx]

## Sheet: Tabelle1
Figure 1e			10th percentile	Q1	Median	Q3	90th percentile
		WT	1105.4634	1206.7283	1373.0190	1632.5829	1785.4925
		Hdh150	1131.2784	1179.0657	1467.6364	1694.9926	1850.1347
Figure 1f			10th percentile	Q1	Median	Q3	90th percentile
		WT	47.6154	61.3866	66.0434	71.8103	79.4652
		Hdh150	67.4494	67.8947	76.3158	80.0000	91.0526
Figure 1h			10th percentile	Q1	Median	Q3	90th percentile
		WT	0.4875	0.5626	0.7507	0.8606	0.9483
		Hdh150	0.8080	0.8907	0.9277	1.6221	1.7409
Figure 1i			10th percentile	Q1	Median	Q3	90th percentile
		WT	25.4065	28.0874	35.1736	50.3925	61.3252
		Hdh150	31.4908	32.2970	36.9657	41.4313	56.7650
Figure 1j			Mean	SEM
	WT	0-0.3	23.7204	3.5687
		0.3-0.6	55.1399	4.0028
		0.6-0.9	68.6884	3.6006
		0.9-1.2	80.8552	3.1069
		1.2-1.5	88.7910	2.0198
		1.5-1.8	93.9485	1.6735
		1.8-2.1	96.3786	1.2193
		2.1-2.4	98.0021	0.8830
		2.4-2.7	99.1772	0.3769
		2.7-3.0	99.5977	0.2939
		3.0-3.3	99.7253	0.2747
		3.3-3.6	99.7253	0.2747
		3.6-3.9	100.0000	0.0000
		3.9-4.2	100.0000	0.0000
		4.2-4.5	100.0000	0.0000
		4.5-4.8	100.0000	0.0000
		>4.8	100.0000	0.0000
	Hdh150	0-0.3	11.4790	3.1021
		0.3-0.6	31.3195	5.1685
		0.6-0.9	45.6447	7.6350
		0.9-1.2	58.8621	7.5643
		1.2-1.5	71.3561	7.2462
		1.5-1.8	78.2125	5.7658
		1.8-2.1	84.2697	4.2612
		2.1-2.4	90.8674	2.0556
		2.4-2.7	92.4959	1.9430
		2.7-3.0	95.5656	1.4964
		3.0-3.3	96.7043	1.1400
		3.3-3.6	97.5898	1.1420
		3.6-3.9	99.1842	0.3775
		3.9-4.2	99.7375	0.1864
		4.2-4.5	99.7375	0.1864
		4.5-4.8	99.9139	0.0861
		>4.8	100.0000	0.0000
Figure 1 - figure supplement 1e			10th percentile	Q1	Median	Q3	90th percentile
		neurons	0.2475	0.2723	0.3135	0.3795	0.4125
		astrocytes	3.1680	3.3495	3.6135	3.9023	3.9435
Figure 1 - figure supplement 1f			10th percentile	Q1	Median	Q3	90th percentile
		neurons	0.9179	0.9326	0.9424	1.0482	1.1457
		astrocytes	11.8520	13.0530	14.5990	14.9998	15.4725
Figure 1 - figure supplement 3d			10th percentile	Q1	Median	Q3	90th percentile
	WT exp	SS	121.0225	130.6266	139.0984	150.2196	177.7262
	WT rand	SS	99.7231	109.2200	135.7231	143.0249	187.3472
	WT exp	SL	112.3747	120.0476	131.9348	144.5333	197.6390
	WT rand	SL	108.4277	117.1714	129.9759	142.2049	192.1243
	WT exp	SN	113.3987	130.1750	135.7053	150.3629	211.0030
	WT rand	SN	102.2169	112.7255	132.3160	144.2976	189.7917
	WT exp	LL	89.8746	101.5202	121.6927	141.0405	184.7411
	WT rand	LL	114.3210	117.1007	129.7978	143.6045	194.3778
	WT exp	LN	100.3609	109.5995	129.1044	141.0338	196.9034
	WT rand	LN	111.7839	118.5577	128.8595	139.9448	193.2982
	WT exp	NN	97.5302	105.3045	124.4155	134.0948	180.9879
	WT rand	NN	110.8628	120.5280	137.5404	143.0256	194.3259
	Hdh150 exp	SS	136.6562	144.0970	190.6950	199.7091	203.9841
	Hdh150 rand	SS	133.6896	135.8750	179.9250	196.3520	207.6362
	Hdh150 exp	SL	109.0047	148.1167	177.9938	192.9686	200.9544
	Hdh150 rand	SL	136.4658	150.0490	168.4780	193.2248	197.8569
	Hdh150 exp	SN	129.9738	132.4051	170.2243	192.2807	198.8833
	Hdh150 rand	SN	123.4287	127.8385	167.2992	197.7056	199.4730
	Hdh150 exp	SH	133.7552	152.2059	157.4446	200.7379	207.7561
	Hdh150 rand	SH	130.9404	145.4718	155.7520	186.9203	207.7164
	Hdh150 exp	LL	149.2582	154.5721	167.1763	172.5345	197.3781
	Hdh150 rand	LL	151.9987	158.3748	168.7672	182.7163	199.5195
	Hdh150 exp	LN	129.5424	140.8270	173.5156	199.0715	207.2210
	Hdh150 rand	LN	127.6653	138.3291	154.1765	186.4986	197.3348
	Hdh150 exp	LH	137.0837	141.8405	167.7592	204.8041	226.2431
	Hdh150 rand	LH	106.2518	118.7974	134.6390	170.9201	193.5915
	Hdh150 exp	NN	118.8121	123.1643	146.0224	191.3956	192.6896
	Hdh150 rand	NN	120.6482	128.7608	153.7622	193.9150	199.7289
	Hdh150 exp	NH	109.3177	110.4518	155.9582	189.0039	195.9649
	Hdh150 rand	NH	114.6345	117.9403	142.7699	186.3308	191.9909
	Hdh150 exp	HH	37.2464	63.2025	148.1584	197.4923	212.7436
	Hdh150 rand	HH	41.5304	59.6065	101.8528	133.5857	189.0375
