# Supplementary material for: Metformin reverses early cortical network dysfunction and behavior changes in Huntington’s disease
Source: eLife. 2018 Sep 4;7:e38744. doi: 10.7554/eLife.38744 (PMC6156080; doi:10.7554/eLife.38744)
Supplement: Figure 1—source data 2. [file elife-38744-fig1-data2.zip]

Archive with 5 entries (4 files):
- READ ME.txt
- __MACOSX/
- __MACOSX/._READ ME.txt
- Watarian.ipf
- __MACOSX/._Watarian.ipf
