# Supplementary material for: Metformin reverses early cortical network dysfunction and behavior changes in Huntington’s disease
Source: eLife. 2018 Sep 4;7:e38744. doi: 10.7554/eLife.38744 (PMC6156080; doi:10.7554/eLife.38744)
Supplement: Figure 1—source data 2. [file elife-38744-fig1-data2.zip › READ ME.txt]

READ ME (31.07.2016)

This is an instruction for installing the Igor Pro scripts version 3.01 written by Hirofumi Watari, Ph.D.

System Requirements
Igor Pro 6.22-6.37 running on a PC or a Mac

WARNING: As of 31.07.2016, the scripts are neither updated nor maintained. The author claims no responsibility for any problem including, but not limited to, bugs, errors, failed installations, etc..

Installation
1. Quit Igor Pro, if running
2. Place the file called “Watarian.ipf” inside the following directory:
Documents:WaveMetrics:Igor Pro 6 User Files:Igor Procedures:
3. Start Igor Pro. When prompted by the dialog box*, click the Yes button and download the scripts.

*If the prompt does not occur, the server may be busy or may no longer exist. Contact Isa Arnoux or Edo Rosales for help.

2016 © Hirofumi Watari, Ph.D. All rights reserved.
