# Supplementary material for: Metformin reverses early cortical network dysfunction and behavior changes in Huntington’s disease
Source: eLife. 2018 Sep 4;7:e38744. doi: 10.7554/eLife.38744 (PMC6156080; doi:10.7554/eLife.38744)
Supplement: Figure 1—source data 2. [file elife-38744-fig1-data2.zip › Watarian.ipf]

#pragma rtGlobals=3		// Use modern global access method.
#pragma version=3.01		// version of procedure
#pragma IgorVersion=6.2

// Written by Hiro Watari � 2010-2016
// Put this file inside "Igor Procedures" folder.  You can find this folder by selecting
// "Help" > "Show Igor Pro User Files" from the menu

// What's new in Watarian 3.01 (2016-03-11);Updated URL for Stroh Lab;---
// What's new in Watarian 3.00 (2016-02-18);Stripped down for Stroh Lab version;---
// What's new in Watarian 2.01 (2015-02-01);Disable Update check in IgorStartOrNewHook;---
// What's new in Watarian 2.00 (2015-05-07);This file is renamed;Added Neuralynx file support by Rick Gerkin---
// What's new in Bosmanian 1.06 (2015-04-13);Core Service is renamed;---
// What's new in Bosmanian 1.05 (2015-02-24);Added support for EEG data import;---
// What's new in Bosmanian 1.04 (2014-02-14);Changed server info for updates;---
// What's new in Bosmanian 1.03 (2010-10-24);Now supports a brand new Plot Mean procedures;---
// What's new in Bosmanian 1.02 (2010-10-13);Now lists What's new info on versions that were skipped previously;---
// What's new in Bosmanian 1.01 (2010-10-13);Now loads ePhys and NeuroMatic as a package to speed things up and prevent errors at startup;---
// What's new in Bosmanian 1.00 (2010-10-09);Automatic update via internet is now available;---

// Update this list if you add a new kind of ipf
static StrConstant kWatariProcList="HiroCoreServices;Hiro_PlotMean;HiroImaging;HiroSpike2;HiroOdor"
static StrConstant kURLServer = "http://www.igorpro.uni-mainz.de/hiro/"

Static Function IgorStartOrNewHook(igorApplicationNameStr)
// Run at startup
	String igorApplicationNameStr
	
	String list
	
	list = kWatariProcList
	
	// Check for updates online
	list = CheckProcedureUpdatesOnline(list)
	
	// Check if the ipf files exists on disk
	list=ExistWatariProcs(list)
	
	if (strlen(list) != 0)
		ActionUserProcs(list,1)
	else		// empty list
		Print "To install these procedure files, make sure you are connected to the internet and then restart Igor."
	endif
	
	return 0
End


Function/S ExistWatariProcs(list)
// Checks if Watari Procedures are installed.
	
	String list
	String item
	String updatedList=list
	Variable i=0,count
	count=ItemsInList(list)
	
	do
		item=StringFromList(i,list)
		String pathToFileStr = SpecialDirPath("Igor Pro User Files",0,0,0) + "User Procedures:" + item + ".ipf"
		GetFileFolderInfo/Q/Z pathToFileStr
		if (V_flag != 0)	// file doesn't exist
			if (ItemsInList(updatedList) == 1)
				updatedList=""	// purge manually
			else
				updatedList=RemoveFromList(updatedList, item)
			endif
		endif
		i+=1
	while(i<count)
	
	return updatedList
	
End


Function ActionUserProcs(list, option)
	
	String list
	Variable option	// 0 for remove, 1 for include
	String exeList=""
	
	Variable i=0, count
	String ipf
	
	count = ItemsInList(list)	// the number of ipfs to load
	
	do
		if (option == 1)
			ipf = "INSERTINCLUDE \"" + StringFromList(i, list) + "\""
		else
			ipf = "DELETEINCLUDE \"" + StringFromList(i, list) + "\""
		endif
		
		exeList+=ipf+";"
		Execute/P/Q/Z ipf
		i+=1
	while(i<count)
	
//	Execute/P "INSERTINCLUDE \"HiroCoreServices\""
//	Execute/P "INSERTINCLUDE \"BosmaImaging\""
	
	Execute/P/Q/Z "COMPILEPROCEDURES "
	
End


Function/S CheckProcedureUpdatesOnline(list)
	// Check for updates online
	String list
	
	String item,url,strContent,regExp,servVers,pathToFileStr,fileName,localVers
	
	String existsList = ""	// list of items found on disk
	String dlList = ""	// list of items to DL
	String successList = ""	// list of items successfully updated
	
	regExp = "pragma version=(.*?)	/"
	
	Variable i=0,err=0,count
	count = ItemsInList(list)
	
	do
		item = StringFromList(i,list)
		
		// fetch ipf file on local drive
		fileName = item + ".ipf"
		pathToFileStr = SpecialDirPath("Igor Pro User Files",0,0,0) + "User Procedures:" + fileName
		OpenNotebook/N=LocalProc/V=0/Z pathToFileStr	// hidden
		if (V_flag == 0)	// file exists
			Notebook LocalProc selection={startOfFile,startOfFile}, findText={"pragma version",7}
			if (V_flag)	// text found
				Notebook LocalProc selection={startOfParagraph,endOfChars}
				GetSelection notebook, LocalProc, 2
				if (V_flag)
					// find version of local file
					SplitString/E=(regExp) S_selection, localVers
					//Print fileName,"Local Version:",localVers
					DoWindow/K LocalProc
				else
					Print "Text selection in",fileName,"failed"
					localVers = num2str(0)
				endif
			else
				Print "Version info in",fileName,"not found"
				localVers = num2str(0)
			endif
			existsList+=item+";"
		else	
			Print fileName,"is not installed"
			localVers = num2str(0)
		endif
		
		// fetch ipf file on server
		url = kURLServer + item + ".ipf"
		strContent = FetchURL(url)
		err = GetRTError(1)
		
		if (err != 0)
			// Internet connection failed
		else
			if (numtype(strlen(strContent)) == 2)	// content is null
				err=1
			else
				// find version of server file
				SplitString/E=(regExp) strContent, servVers
				
				if (str2num(servVers) > str2num(localVers))
					dlList+=item + ";"
					if (str2num(localVers) == 0)	// the file will be installed for the first time
						existsList+=item+";"	// include this file to the original
					endif
					PrintWhatsNew(strContent,item,servVers,localVers)
				endif
			endif
		endif
		i+=1
	while(i<count)
	
	if (err != 0)
		// Print "Update not checked because this computer is not connected to the Internet."
		return existsList
	endif
	
	item=""
	if (strlen(dlList) != 0)
		DoAlert/T="Updates available!" 2, "New scripts written by Hiro Watari are available.  Do you want to download and install now?"
		if (V_flag == 1)
			successList=DLInstallNewProc(dlList)
		endif
		// check if the update was successful
		if (ItemsInList(successList) == ItemsInList(dlList))
			Print "Update Complete!"
			return existsList	// load everything including the newly downloaded file
		else
			Print "Tried to download:",dlList
			if (strlen(successList) == 0)
				successList = "None"
			endif
			Print "Successful updates:",successList
			return existsList	// load everything without the new one
		endif
	else
		return existsList	// load everything without the new one
	endif
End


Function PrintWhatsNew(strContent,item,servVers,localVers)

	String strContent,item,servVers,localVers
	String regExp,list,content
	Variable i,count
	
	Variable newvers = str2num(servVers)
	Variable oldvers = str2num(localVers)
	
	do
		list=""
		if (newvers < 0)
			break	// exit if version is less than 0
		endif
		
		// Extract info on what's new
		regExp = "What's new in "+item+" "+num2str(newvers)+"(.*?)---"
		SplitString/E=(regExp) strContent, content
		if (strlen(content) != 0)
			list="What's new in "+item+" "+num2str(newvers)+content
		endif
		i=0
		count=ItemsInList(list)
		if (count > 0)
			do
				Print StringFromList(i,list)
				i+=1
			while(i<count)
			Print "\r"	// Carriage return at the end
		endif
		
		newvers-=0.01
	while(newvers>oldvers)
	
End


Function/S DLInstallNewProc(list)
// Get a procedure file from the server
	
	String list		// list of ipf files to DL
	Variable i=0, count, error, refNum
	String item,url,dlBytes,localPath
	String successList=""
	
	count = ItemsInList(list)
	do
		item = StringFromList(i,list)
		url = kURLServer + item + ".ipf"
		dlBytes = FetchURL(url)
		error = GetRTError(1)
		if (error != 0)
			// update failed
		else
			localPath = SpecialDirPath("Igor Pro User Files",0,0,0) + "User Procedures:" + item + ".ipf"
			Open/T=".ipf" refNum as localPath
			FBinWrite refNum, dlBytes
			Close refNum
			
			successList+=item + ";"	// update was successful
		endif
		i+=1
	while(i<count)
	
	return successList
	
End
