# Supplementary material for: Metformin reverses early cortical network dysfunction and behavior changes in Huntington’s disease
Source: eLife. 2018 Sep 4;7:e38744. doi: 10.7554/eLife.38744 (PMC6156080; doi:10.7554/eLife.38744)
Supplement: Figure 2—source data 1. [file elife-38744-fig2-data1.xlsx]

## Sheet: Tabelle1
Figure 2b			10th percentile	Q1	Median	Q3	90th percentile
		WT	0.012	0.014	0.020	0.027	0.030
		WT rand	-0.001	-0.001	-0.001	0.000	0.000
		Hdh150	0.149	0.150	0.182	0.237	0.260
		Hdh150 rand	-0.001	0.000	0.000	0.000	0.001
Figure 2c			10th percentile	Q1	Median	Q3	90th percentile
	WT	LL	-0.001	-0.001	0.005	0.027	0.089
	Hdh150	LL	-0.001	0.001	0.012	0.034	0.042
	WT	LN	0.008	0.009	0.014	0.019	0.033
	Hdh150	LN	0.006	0.008	0.022	0.038	0.041
	Hdh150	LH	0.006	0.016	0.018	0.030	0.055
	WT	NN	0.010	0.016	0.024	0.036	0.039
	Hdh150	NN	0.020	0.030	0.043	0.055	0.057
	Hdh150	NH	0.039	0.049	0.059	0.077	0.086
	Hdh150	HH	0.058	0.094	0.129	0.152	0.171
Figure 2d	WT		Mean	SEM
		0-20	0.026	0.006
		20-40	0.029	0.007
		40-60	0.022	0.005
		60-80	0.032	0.010
		80-100	0.021	0.006
		100-120	0.028	0.007
		120-140	0.021	0.004
		140-160	0.021	0.004
		160-180	0.015	0.002
		180-200	0.026	0.012
		200-220	0.024	0.008
		220-240	0.013	0.004
		240-260	0.016	0.006
		260-280	0.008	0.005
		280-300	0.017	0.012
		>300	0.003	0.003
	Hdh150		Mean	SEM
		0-20	0.046	0.011
		20-40	0.040	0.005
		40-60	0.047	0.008
		60-80	0.042	0.007
		80-100	0.043	0.007
		100-120	0.042	0.006
		120-140	0.041	0.007
		140-160	0.039	0.006
		160-180	0.040	0.009
		180-200	0.043	0.005
		200-220	0.040	0.008
		220-240	0.044	0.009
		240-260	0.040	0.007
		260-280	0.047	0.018
		280-300	0.036	0.008
		>300	0.023	0.006
			Mean	SEM
Figure 2e	WT rand	0-20	-0.001	0.002
		20-40	0.000	0.001
		40-60	0.000	0.001
		60-80	0.000	0.001
		80-100	-0.002	0.000
		100-120	-0.001	0.001
		120-140	0.001	0.001
		140-160	-0.001	0.001
		160-180	0.004	0.004
		180-200	0.001	0.002
		200-220	-0.001	0.001
		220-240	0.000	0.001
		240-260	-0.001	0.001
		260-280	-0.003	0.001
		280-300	0.002	0.004
		>300	-0.002	0.001
	Hdh150 rand		Mean	SEM
		0-20	0.006	0.005
		20-40	-0.002	0.001
		40-60	0.003	0.002
		60-80	0.000	0.001
		80-100	0.000	0.001
		100-120	0.001	0.001
		120-140	-0.001	0.001
		140-160	-0.001	0.001
		160-180	-0.001	0.001
		180-200	0.001	0.001
		200-220	-0.001	0.001
		220-240	0.000	0.001
		240-260	0.002	0.003
		260-280	0.003	0.003
		280-300	-0.003	0.001
		>300	-0.001	0.001
Figure 2 - figure supplement 1a			10th percentile	Q1	Median	Q3	90th percentile
	WT	LL	-0.001	-0.001	0.005	0.027	0.089
	WT rand	LL	-0.001	-0.001	-0.001	-0.001	0.000
	WT	LN	0.008	0.009	0.014	0.019	0.033
	WT rand	LN	-0.002	-0.002	0.000	0.001	0.002
	WT	NN	0.010	0.016	0.024	0.036	0.039
	WT rand	NN	-0.001	-0.001	0.000	0.000	0.001
Figure 2 - figure supplement 1b			10th percentile	Q1	Median	Q3	90th percentile
	Hdh150	LL	-0.001	0.001	0.012	0.034	0.042
	Hdh150 rand		-0.001	-0.001	-0.001	-0.001	-0.001
	Hdh150	LN	0.006	0.008	0.022	0.038	0.041
	Hdh150 rand		-0.001	0.000	0.000	0.002	0.003
	Hdh150	LH	0.006	0.016	0.018	0.030	0.055
	Hdh150 rand		-0.004	-0.004	-0.004	-0.002	0.002
	Hdh150	NN	0.020	0.030	0.043	0.055	0.057
	Hdh150 rand		-0.001	0.000	0.000	0.000	0.001
	Hdh150	NH	0.039	0.049	0.059	0.077	0.086
	Hdh150 rand		-0.003	-0.003	-0.002	0.001	0.003
	Hdh150	HH	0.058	0.094	0.129	0.152	0.171
	Hdh150 rand		-0.020	-0.020	0.000	0.010	0.023
Figure 2 - figure supplement 2c			10th percentile	Q1	Median	Q3	90th percentile
	WT	routine	4.65	4.59	4.85	4.31	4.97
	WT	CI	9.98	9.55	11.06	9.03	11.93
	WT	CI+CII	53.33	51.20	57.33	49.12	59.49
	WT	Leak	64.15	62.25	69.06	61.85	71.00
	WT	ETS	97.33	94.36	100.50	92.97	103.76
	Hdh150	routine	4.13	3.96	5.72	3.64	6.44
	Hdh150	CI	11.95	9.66	15.05	9.30	18.40
	Hdh150	CI+CII	52.64	49.81	54.97	46.71	56.75
	Hdh150	Leak	69.19	65.92	71.25	61.32	72.09
	Hdh150	ETS	100.90	98.99	104.58	94.53	105.88
