# Supplementary material for: Metformin reverses early cortical network dysfunction and behavior changes in Huntington’s disease
Source: eLife. 2018 Sep 4;7:e38744. doi: 10.7554/eLife.38744 (PMC6156080; doi:10.7554/eLife.38744)
Supplement: Figure 3—source data 1. [file elife-38744-fig3-data1.xlsx]

## Sheet: Tabelle1
Figure 3b			10th percentile	Q1	Median	Q3	90th percentile
		WT	19.016	21.200	22.467	24.177	26.332
		Hdh150	23.933	26.107	26.653	28.867	32.136
Figure 3 - figure supplement 1b	WT		Mean	SEM
		1	19.063	2.668
		2	38.000	5.079
		3	56.188	4.151
		4	66.750	1.556
		5	69.375	0.364
		6	69.313	0.568
		7	70.000	0.000
	Hdh150		Mean	SEM
		1	16.154	2.935
		2	43.154	6.560
		3	51.692	5.805
		4	61.308	3.955
		5	68.000	1.836
		6	70.000	0.000
		7	68.923	1.077
Figure 3 - figure supplement 1c	WT		Mean	SEM
		1	44.422	6.107
		2	51.608	3.901
		3	51.376	3.644
		4	54.634	2.040
		5	58.452	2.229
		6	62.390	2.677
		7	64.576	3.049
		8	72.966	3.494
		9	76.897	2.970
		10	82.204	2.128
	Hdh150		Mean	SEM
		1	57.399	2.739
		2	57.339	2.870
		3	56.897	2.492
		4	56.687	2.797
		5	60.709	3.489
		6	65.185	3.709
		7	67.769	3.530
		8	71.586	4.460
		9	74.575	4.208
		10	77.396	2.990
Figure 3 - figure supplement 1d	WT		Mean	SEM
		1	69.753	2.274
		2	69.370	1.623
		3	70.492	2.361
		4	69.420	1.721
		5	70.500	2.108
		6	72.916	2.567
		7	74.394	2.269
	Hdh150		Mean	SEM
		1	69.669	2.804
		2	68.399	2.652
		3	68.692	1.827
		4	69.216	2.358
		5	70.846	1.839
		6	71.060	1.817
		7	75.386	1.665
Figure 3 - figure supplement 1e			10th percentile	Q1	Median	Q3	90th percentile
		WT	2170.552	2473.491	2603.466	2678.461	2881.488
		Hdh150	2155.695	2308.871	2495.100	2594.628	2896.382
		WT met	2017.334	2091.948	2174.069	2264.373	2582.581
		Hdh150 met	2117.925	2378.084	2479.151	2541.471	2640.003
