# Supplementary material for: Metformin reverses early cortical network dysfunction and behavior changes in Huntington’s disease
Source: eLife. 2018 Sep 4;7:e38744. doi: 10.7554/eLife.38744 (PMC6156080; doi:10.7554/eLife.38744)
Supplement: Figure 4—source data 1. [file elife-38744-fig4-data1.xlsx]

## Sheet: Tabelle1
Figure 4a			10th percentile	Q1	Median	Q3	90th percentile
		control	1.746	2.009	2.158	3.110	3.684
		1 mM metformin	0.339	0.784	1.993	2.366	2.445
		2.5 mM metformin	0.213	0.308	1.437	2.128	2.535
Figure 4b			10th percentile	Q1	Median	Q3	90th percentile
		control siRNA	113283.000	144463.250	283748.000	379256.750	423458.500
		MID1 siRNA	10657.000	14203.750	22367.000	73092.750	104860.500
		MID1 siRNA +metformin	11108.000	29929.500	82424.000	111785.500	121739.000
Figure 4c	Q49 control		Mean	SEM
		0	100.000	0.000
		5	100.800	0.742
		10	102.226	0.914
		15	103.149	1.169
		20	103.720	1.570
		25	103.000	1.765
		30	103.607	1.926
		35	105.409	2.105
		40	105.455	2.375
		45	106.792	2.637
		50	108.436	2.873
		55	109.255	3.102
		60	110.239	3.210
		65	111.089	3.582
		70	111.899	3.642
		75	112.795	3.987
		80	114.185	4.125
		85	115.409	4.241
		90	117.098	4.457
		95	119.780	4.883
		100	121.549	5.172
		105	121.539	5.331
		110	122.046	5.413
		115	121.507	5.575
		120	120.520	5.519
		125	121.989	5.817
		130	122.723	5.919
		135	124.278	5.906
		140	123.434	6.076
		145	125.498	6.267
		150	125.187	6.333
		155	127.297	6.430
		160	128.539	6.610
		165	129.261	6.711
		170	129.983	6.839
		175	131.436	7.117
		180	131.836	7.234
		185	133.260	7.162
		190	133.956	7.342
		195	134.276	7.488
		200	134.262	7.640
		205	134.686	7.853
		210	135.680	7.993
		215	135.703	8.069
		220	135.558	8.071
		225	136.824	8.301
		230	136.919	8.503
		235	137.172	8.612
	Q49 1mM metformin		Mean	SEM
		0	100.000	0.000
		5	100.139	0.678
		10	99.838	0.825
		15	101.052	0.875
		20	100.487	0.887
		25	100.731	1.333
		30	100.858	1.433
		35	101.195	1.495
		40	102.100	1.461
		45	102.306	1.642
		50	104.323	1.623
		55	105.081	1.690
		60	105.434	1.855
		65	104.092	2.235
		70	105.091	2.227
		75	105.787	2.314
		80	107.256	2.224
		85	107.279	2.361
		90	107.282	2.570
		95	108.656	2.537
		100	111.314	2.436
		105	111.096	2.563
		110	110.735	2.673
		115	109.816	2.965
		120	109.570	3.047
		125	109.084	3.087
		130	108.956	3.221
		135	109.417	3.235
		140	110.532	3.146
		145	109.742	3.276
		150	110.463	3.386
		155	111.532	3.396
		160	111.043	3.417
		165	112.318	3.605
		170	112.112	3.629
		175	112.196	3.670
		180	112.135	3.916
		185	113.149	3.877
		190	112.856	3.906
		195	112.189	4.086
		200	113.009	3.967
		205	113.734	4.007
		210	113.590	4.114
		215	113.754	4.182
		220	114.221	4.123
		225	115.338	4.211
		230	115.914	4.124
		235	116.806	4.221
	Q49 2.5 mM metformin		Mean	SEM
		0	100.000	0.000
		5	100.297	0.718
		10	101.161	0.773
		15	100.200	0.920
		20	99.791	0.973
		25	99.945	1.343
		30	100.031	1.554
		35	100.533	1.762
		40	101.044	2.138
		45	101.177	1.895
		50	102.467	2.014
		55	103.211	2.144
		60	103.134	2.268
		65	103.298	2.325
		70	103.927	2.436
		75	104.128	2.315
		80	104.146	2.318
		85	103.908	2.370
		90	105.323	2.508
		95	105.277	2.481
		100	106.469	2.605
		105	106.620	2.789
		110	106.263	2.834
		115	106.025	2.744
		120	104.976	2.959
		125	105.765	2.912
		130	105.333	3.033
		135	105.062	2.954
		140	106.003	2.913
		145	105.953	3.017
		150	106.263	3.047
		155	106.184	3.122
		160	106.517	3.056
		165	106.071	3.090
		170	106.716	3.149
		175	106.918	3.071
		180	107.029	3.111
		185	107.064	3.205
		190	106.716	3.166
		195	106.775	3.197
		200	106.615	3.369
		205	106.495	3.416
		210	106.912	3.504
		215	106.185	3.537
		220	106.046	3.442
		225	106.836	3.525
		230	106.984	3.645
		235	107.330	3.625
Figure 4d	control		Mean	SEM
		0	100.000	0.000
		5	100.646	0.503
		10	100.215	0.873
		15	99.543	0.918
		20	99.853	1.042
		25	99.716	1.361
		30	99.830	1.508
		35	99.766	1.574
		40	100.517	1.612
		45	100.733	1.728
		50	101.160	1.773
		55	102.351	2.031
		60	102.603	1.928
		65	102.536	1.919
		70	103.459	1.884
		75	103.800	1.964
		80	104.009	2.326
		85	104.629	2.378
		90	105.391	2.584
		95	105.920	2.649
		100	105.005	2.995
		105	107.285	3.180
		110	107.426	3.097
		115	107.684	3.183
		120	108.185	3.408
		125	108.778	3.601
		130	108.742	3.749
		135	109.496	3.805
		140	110.155	3.584
		145	109.871	3.761
		150	110.206	3.802
		155	111.211	3.910
		160	111.752	3.828
		165	112.750	3.651
		170	113.739	3.828
		175	114.196	3.838
		180	114.474	3.769
		185	115.269	3.838
		190	115.281	3.798
		195	115.852	3.780
		200	117.246	3.993
		205	117.524	4.137
		210	117.718	4.326
		215	118.594	4.322
		220	118.703	4.274
		225	118.499	4.183
		230	119.266	4.139
		235	117.822	4.208
	2.5 mM metformin		Mean	SEM
		0	100.000	0.000
		5	101.533	0.577
		10	100.594	0.812
		15	100.536	0.847
		20	100.484	0.991
		25	100.187	1.118
		30	99.916	1.283
		35	101.045	1.284
		40	102.155	1.442
		45	102.578	1.458
		50	102.182	1.537
		55	101.926	1.632
		60	102.418	1.964
		65	103.544	1.749
		70	103.061	1.883
		75	103.633	1.935
		80	104.113	2.064
		85	104.319	2.206
		90	103.656	2.196
		95	103.924	2.222
		100	104.054	2.315
		105	104.350	2.364
		110	103.046	2.339
		115	103.412	2.233
		120	104.517	2.547
		125	103.783	2.406
		130	103.668	2.468
		135	102.860	2.443
		140	104.210	2.655
		145	103.630	2.578
		150	104.026	2.503
		155	104.282	2.892
		160	103.499	2.850
		165	103.950	2.845
		170	103.845	2.931
		175	103.612	2.918
		180	103.744	2.981
		185	103.561	2.947
		190	104.226	3.086
		195	103.875	3.129
		200	104.612	3.071
		205	103.948	3.061
		210	103.461	3.038
		215	103.775	3.091
		220	104.204	3.326
		225	103.434	3.361
		230	103.366	3.248
		235	102.827	3.272
	2.5 mM metformin + OA		Mean	SEM
		0	100.000	0.000
		5	101.189	0.412
		10	101.764	0.650
		15	101.726	0.803
		20	102.060	0.852
		25	102.696	1.010
		30	102.877	1.143
		35	103.883	1.163
		40	104.393	1.221
		45	104.744	1.348
		50	105.138	1.587
		55	105.834	1.712
		60	106.373	1.785
		65	107.677	1.846
		70	107.685	1.993
		75	108.951	2.022
		80	109.861	2.124
		85	110.245	2.155
		90	110.503	2.145
		95	112.104	2.203
		100	111.570	2.281
		105	111.724	2.354
		110	112.892	2.414
		115	112.822	2.471
		120	113.876	2.676
		125	115.180	2.855
		130	115.718	2.910
		135	116.037	3.038
		140	116.778	3.131
		145	117.291	3.193
		150	118.328	3.213
		155	118.856	3.343
		160	119.111	3.537
		165	120.960	3.538
		170	121.935	3.689
		175	122.656	3.833
		180	123.182	3.911
		185	123.178	4.044
		190	123.107	4.304
		195	124.407	4.264
		200	125.607	4.312
		205	126.173	4.351
		210	126.410	4.454
		215	127.383	4.466
		220	128.260	4.468
		225	128.387	4.528
		230	129.265	4.727
		235	128.199	4.828
	OA		Mean	SEM
		0	100.000	0.000
		5	101.703	0.600
		10	101.247	0.684
		15	101.991	0.829
		20	100.924	0.836
		25	101.929	0.810
		30	102.310	1.003
		35	103.429	1.267
		40	103.770	1.486
		45	104.181	1.589
		50	104.144	1.608
		55	104.163	1.586
		60	105.468	1.709
		65	106.190	1.704
		70	107.000	1.767
		75	107.946	2.030
		80	108.356	1.936
		85	108.892	2.037
		90	109.093	1.918
		95	108.964	1.993
		100	109.400	2.199
		105	110.556	2.427
		110	112.122	2.554
		115	114.082	2.988
		120	115.066	3.251
		125	114.612	3.091
		130	115.312	3.022
		135	115.013	3.174
		140	117.220	3.249
		145	117.041	3.203
		150	117.314	3.273
		155	117.569	3.233
		160	117.708	3.271
		165	117.799	3.273
		170	120.451	3.368
		175	122.238	3.492
		180	122.611	3.461
		185	124.545	3.574
		190	124.479	3.410
		195	124.340	3.446
		200	125.095	3.688
		205	124.727	3.767
		210	127.428	3.879
		215	126.902	3.994
		220	127.152	3.942
		225	127.064	3.940
		230	127.330	4.035
		235	127.096	4.069
Figure 4f			10th percentile	Q1	Median	Q3	90th percentile
		Hdh150	5.133	5.558	8.185	10.130	11.227
		Hdh150 + metformin	3.264	4.563	5.636	6.059	6.258
Figure 4h			10th percentile	Q1	Median	Q3	90th percentile
		Hdh150	0.285	0.355	0.472	0.512	0.535
		Hdh150 + metformin	0.141	0.144	0.148	0.159	0.166
Figure 4i			10th percentile	Q1	Median	Q3	90th percentile
		Hdh150	0.141	0.155	0.178	0.185	122.536
		Hdh150 + metformin	0.050	0.056	0.067	0.069	0.071
Figure 4j			10th percentile	Q1	Median	Q3	90th percentile
		Hdh150	0.339	0.365	0.406	0.478	0.522
		Hdh150 + metformin	0.303	0.358	0.449	0.482	0.501
Figure 4 - figure supplement 1a	Q49 control		Mean	SEM
		0	100.000	0.000
		5	106.113	1.376
		10	107.645	1.459
		15	111.870	2.248
		20	113.137	2.584
		25	117.510	2.915
		30	121.692	3.456
		35	123.996	3.892
		40	126.990	4.036
		45	129.719	4.279
		50	133.111	4.803
		55	132.998	5.101
		60	136.448	5.945
		65	138.440	6.184
		70	140.864	6.283
		75	144.172	6.668
		80	146.850	7.053
		85	147.710	7.676
		90	151.158	8.012
		95	151.954	8.134
		100	153.333	8.275
		105	153.497	8.747
		110	152.636	8.901
		115	154.589	9.099
		120	157.487	9.399
		125	160.410	9.809
		130	162.484	10.238
		135	165.954	10.730
		140	169.006	11.314
		145	174.148	12.041
		150	176.951	12.740
		155	178.488	12.906
		160	180.592	12.903
		165	182.519	13.641
		170	185.696	14.229
		175	186.270	14.906
		180	185.774	14.347
		185	186.810	14.518
		190	189.599	15.011
		195	190.723	15.273
		200	190.933	15.455
		205	191.659	15.577
		210	189.422	15.554
		215	189.472	15.778
		220	193.565	16.318
		225	196.182	17.052
		230	197.441	16.893
		235	197.058	17.470
	Q49 1 mM metformin		Mean	SEM
		0	100.000	0.000
		5	106.176	1.207
		10	108.356	1.531
		15	109.283	1.394
		20	111.363	1.936
		25	114.356	2.164
		30	117.156	2.578
		35	118.303	2.759
		40	117.913	3.022
		45	120.826	3.612
		50	122.328	3.833
		55	123.490	3.937
		60	126.269	4.133
		65	126.850	4.409
		70	127.544	4.428
		75	129.287	5.167
		80	132.034	5.500
		85	132.306	5.422
		90	133.277	5.642
		95	132.034	6.327
		100	137.538	6.928
		105	136.027	7.336
		110	130.069	7.128
		115	138.187	7.375
		120	138.332	7.731
		125	139.873	8.134
		130	136.718	8.211
		135	142.581	8.713
		140	144.069	8.852
		145	146.423	9.599
		150	144.591	9.976
		155	151.240	10.638
		160	152.647	10.633
		165	148.315	10.878
		170	150.055	11.538
		175	147.412	11.250
		180	149.712	11.855
		185	150.493	11.823
		190	150.156	11.602
		195	149.171	12.162
		200	149.721	12.223
		205	151.634	13.187
		210	152.071	13.025
		215	155.290	13.657
		220	153.577	13.520
		225	153.247	13.704
		230	155.867	14.471
		235	156.514	14.707
	Q49 2.5 mM metformin		Mean	SEM
		0	100.000	0.000
		5	105.124	1.072
		10	106.821	1.289
		15	108.192	1.565
		20	110.338	1.877
		25	111.806	2.086
		30	113.506	2.440
		35	114.586	2.793
		40	116.146	3.425
		45	118.409	3.622
		50	118.824	3.698
		55	119.734	4.079
		60	121.176	4.376
		65	122.629	4.931
		70	124.338	5.025
		75	124.927	5.400
		80	125.541	5.555
		85	125.299	5.740
		90	127.117	6.066
		95	129.153	6.722
		100	129.794	6.761
		105	129.300	6.926
		110	128.249	7.369
		115	128.338	7.515
		120	130.753	7.805
		125	132.579	8.029
		130	133.439	8.162
		135	132.706	8.356
		140	135.869	8.986
		145	136.672	8.934
		150	136.788	9.312
		155	138.266	9.746
		160	138.868	9.968
		165	139.154	10.152
		170	139.693	10.411
		175	139.650	10.680
		180	140.565	10.679
		185	138.893	10.540
		190	140.669	11.235
		195	139.503	11.289
		200	140.395	11.624
		205	142.619	12.058
		210	141.396	12.044
		215	143.179	12.889
		220	142.073	12.671
		225	142.942	12.978
		230	140.841	12.694
		235	141.728	12.822
Figure 4 - figure supplement 1b	no metformin		Mean	SEM
		1	3.750	0.200
		2	3.368	0.545
		3	4.362	1.493
		4	3.816	1.219
		5	5.175	0.997
		6	4.115	0.875
		7	4.405	0.265
		8	4.199	0.499
		9	4.772	0.137
		10	4.573	0.560
		11	4.178	0.407
		12	4.804	0.214
		13	4.745	0.682
		14	5.000	0.433
		15	4.775	0.288
		16	4.975	0.762
		17	4.758	0.775
		18	5.191	0.286
		19	4.287	0.340
		20	4.393	1.220
		21	4.195	0.072
	metformin		Mean	SEM
		1	3.564	0.299
		2	3.005	0.212
		3	3.488	0.095
		4	3.479	0.674
		5	4.759	0.639
		6	3.948	0.352
		7	4.359	0.254
		8	4.216	0.901
		9	4.469	0.046
		10	4.240	0.055
		11	4.455	0.030
		12	4.349	0.279
		13	4.640	0.682
		14	5.246	0.214
		15	4.514	0.499
		16	5.028	0.390
		17	4.155	0.345
		18	4.310	0.090
		19	5.104	1.244
		20	4.250	0.095
		21	3.946	0.014
Figure 4 - figure supplement 1d			10th percentile	Q1	Median	Q3	90th percentile
		Hdh150	0.525	0.634	0.879	1.111	1.196
		Hdh150 + metformin	0.326	0.362	0.452	0.618	0.790
Figure 4 - figure supplement 2a			10th percentile	Q1	Median	Q3	90th percentile
		5d control	78.400	87.000	93.000	102.000	110.600
		5d metformin	65.400	75.000	79.000	87.000	95.600
Figure 4 - figure supplement 2b			10th percentile	Q1	Median	Q3	90th percentile
		5d Q40 control	170.400	179.000	198.000	218.000	235.600
		5d Q40 metformin	195.600	215.000	236.000	248.000	252.000
Figure 4 - figure supplement 2c			10th percentile	Q1	Median	Q3	90th percentile
		control	74.000	77.000	80.000	83.000	91.000
		5mM metformin	64.400	69.000	76.000	82.000	85.000
		10mM metformin	63.200	68.000	71.000	76.000	81.200
Figure 4 - figure supplement 2d			10th percentile	Q1	Median	Q3	90th percentile
		Q40::YFP control	72.000	75.000	82.000	89.250	96.900
		Q40::YFP arc-1 RNAi	24.000	29.250	39.000	51.000	58.000
Figure 4 - figure supplement 2e			10th percentile	Q1	Median	Q3	90th percentile
		Q40::YFP control	104.000	120.000	132.000	149.000	156.000
		Q40::YFP arc-1 RNAi	136.000	144.000	156.000	167.000	176.000
