# Supplementary material for: Metformin reverses early cortical network dysfunction and behavior changes in Huntington’s disease
Source: eLife. 2018 Sep 4;7:e38744. doi: 10.7554/eLife.38744 (PMC6156080; doi:10.7554/eLife.38744)
Supplement: Figure 5—source data 1. [file elife-38744-fig5-data1.xlsx]

## Sheet: Tabelle1
Figure 5b			10th percentile	Q1	Median	Q3	90th percentile
		WT	47.615	61.387	66.043	71.810	79.465
		Hdh150	67.449	67.895	76.316	80.000	91.053
		WT met	52.343	58.395	63.551	72.196	78.716
		Hdh150 met	52.980	54.110	63.526	78.476	80.780
Figure 5c			10th percentile	Q1	Median	Q3	90th percentile
		WT	0.488	0.563	0.751	0.861	0.948
		Hdh150	0.808	0.891	0.928	1.622	1.741
		WT met	0.492	0.549	0.621	0.910	0.989
		Hdh150 met	0.501	0.585	0.701	0.867	1.033
Figure 5d			Mean	SEM
	WT	0-0.3	23.720	3.569
		0.3-0.6	55.140	4.003
		0.6-0.9	68.688	3.601
		0.9-1.2	80.855	3.107
		1.2-1.5	88.791	2.020
		1.5-1.8	93.949	1.673
		1.8-2.1	96.379	1.219
		2.1-2.4	98.002	0.883
		2.4-2.7	99.177	0.377
		2.7-3.0	99.598	0.294
		3.0-3.3	99.725	0.275
		3.3-3.6	99.725	0.275
		3.6-3.9	100.000	0.000
		3.9-4.2	100.000	0.000
		4.2-4.5	100.000	0.000
		4.5-4.8	100.000	0.000
		>4.8	100.000	0.000
	Hdh150	0-0.3	11.479	3.102
		0.3-0.6	31.319	5.168
		0.6-0.9	45.645	7.635
		0.9-1.2	58.862	7.564
		1.2-1.5	71.356	7.246
		1.5-1.8	78.213	5.766
		1.8-2.1	84.270	4.261
		2.1-2.4	90.867	2.056
		2.4-2.7	92.496	1.943
		2.7-3.0	95.566	1.496
		3.0-3.3	96.704	1.140
		3.3-3.6	97.590	1.142
		3.6-3.9	99.184	0.378
		3.9-4.2	99.738	0.186
		4.2-4.5	99.738	0.186
		4.5-4.8	99.914	0.086
		>4.8	100.000	0.000
	WT met	0-0.3	30.780	3.659
		0.3-0.6	52.366	4.134
		0.6-0.9	71.843	3.428
		0.9-1.2	80.984	3.023
		1.2-1.5	89.893	2.178
		1.5-1.8	93.440	1.629
		1.8-2.1	95.688	1.298
		2.1-2.4	98.172	0.739
		2.4-2.7	98.888	0.513
		2.7-3.0	99.564	0.273
		3.0-3.3	99.770	0.197
		3.3-3.6	99.770	0.197
		3.6-3.9	99.868	0.101
		3.9-4.2	99.902	0.098
		4.2-4.5	99.902	0.098
		4.5-4.8	99.902	0.098
		>4.8	100.000	0.000
	Hdh150 met	0-0.3	27.543	3.307
		0.3-0.6	50.000	4.833
		0.6-0.9	70.473	4.090
		0.9-1.2	80.139	3.351
		1.2-1.5	90.999	2.015
		1.5-1.8	93.886	1.810
		1.8-2.1	96.399	1.440
		2.1-2.4	98.508	0.708
		2.4-2.7	98.890	0.494
		2.7-3.0	99.579	0.260
		3.0-3.3	99.645	0.259
		3.3-3.6	99.755	0.245
		3.6-3.9	99.877	0.123
		3.9-4.2	99.877	0.123
		4.2-4.5	99.877	0.123
		4.5-4.8	99.877	0.123
		>4.8	100.000	0.000
Figure 5f			10th percentile	Q1	Median	Q3	90th percentile
		WT	0.012	0.014	0.020	0.027	0.030
		Hdh150	0.149	0.150	0.182	0.237	0.260
		WT met	0.008	0.009	0.015	0.020	0.024
		Hdh150 met	0.008	0.010	0.015	0.019	0.022
Figure 5g	WT		Mean	SEM
		0-20	0.026	0.006
		20-40	0.029	0.007
		40-60	0.022	0.005
		60-80	0.032	0.010
		80-100	0.021	0.006
		100-120	0.028	0.007
		120-140	0.021	0.004
		140-160	0.021	0.004
		160-180	0.015	0.002
		180-200	0.026	0.012
		200-220	0.024	0.008
		220-240	0.013	0.004
		240-260	0.016	0.006
		260-280	0.008	0.005
		280-300	0.017	0.012
		>300	0.003	0.003
	Hdh150		Mean	SEM
		0-20	0.046	0.011
		20-40	0.040	0.005
		40-60	0.047	0.008
		60-80	0.042	0.007
		80-100	0.043	0.007
		100-120	0.042	0.006
		120-140	0.041	0.007
		140-160	0.039	0.006
		160-180	0.040	0.009
		180-200	0.043	0.005
		200-220	0.040	0.008
		220-240	0.044	0.009
		240-260	0.040	0.007
		260-280	0.047	0.018
		280-300	0.036	0.008
		>300	0.023	0.006
	WT met		Mean	SEM
		0-20	0.019	0.003
		20-40	0.023	0.003
		40-60	0.019	0.003
		60-80	0.019	0.002
		80-100	0.018	0.002
		100-120	0.015	0.002
		120-140	0.020	0.003
		140-160	0.013	0.002
		160-180	0.016	0.004
		180-200	0.013	0.002
		200-220	0.013	0.002
		220-240	0.012	0.003
		240-260	0.009	0.003
		260-280	0.009	0.002
		280-300	0.007	0.003
		>300	0.008	0.002
	Hdh150		Mean	SEM
		0-20	0.023	0.004
		20-40	0.017	0.002
		40-60	0.021	0.002
		60-80	0.014	0.002
		80-100	0.014	0.002
		100-120	0.017	0.003
		120-140	0.015	0.002
		140-160	0.015	0.003
		160-180	0.012	0.002
		180-200	0.014	0.001
		200-220	0.013	0.002
		220-240	0.012	0.002
		240-260	0.012	0.002
		260-280	0.010	0.002
		280-300	0.009	0.002
		>300	0.014	0.003
Figure 5i			10th percentile	Q1	Median	Q3	90th percentile
		WT	19.016	21.200	22.467	24.177	26.332
		Hdh150	23.933	26.107	26.653	28.867	32.136
		WT met	16.127	19.093	22.287	25.170	26.800
		Hdh150 met	15.943	19.657	22.160	25.337	25.855
Figure 5 - figure supplement 1b			10th percentile	Q1	Median	Q3	90th percentile
		WT	1105.463	1206.728	1373.019	1632.583	1785.492
		Hdh150	1131.278	1179.066	1467.636	1694.993	1850.135
		WT met	1061.429	1172.544	1407.022	1538.286	1615.343
		Hdh150 met	1287.169	1385.394	1501.741	1524.920	1588.874
Figure 5 - figure supplement 1c			10th percentile	Q1	Median	Q3	90th percentile
		WT	25.407	28.087	35.174	50.393	61.325
		Hdh150	31.491	32.297	36.966	41.431	56.765
		WT met	36.323	45.531	52.048	58.714	64.429
		Hdh150 met	36.200	38.990	44.995	53.254	56.926
Figure 5 - figure supplement 1d			10th percentile	Q1	Median	Q3	90th percentile
	WT met	LL	-0.001	0.000	0.005	0.011	0.014
	Hdh150	LL	-0.001	0.003	0.006	0.012	0.014
	WT met	LN	0.006	0.008	0.010	0.015	0.015
	Hdh150	LN	0.004	0.006	0.007	0.012	0.016
	WT met	NN	0.011	0.013	0.021	0.030	0.033
	Hdh150	NN	0.010	0.012	0.019	0.024	0.028
Figure 5 - figure supplement 1e			10th percentile	Q1	Median	Q3	90th percentile
	WT met	SS	139.286	147.354	167.747	181.592	199.606
	Hdh150	SS	161.203	170.571	181.102	194.221	248.889
	WT met	SL	126.104	142.591	164.036	189.713	201.484
	Hdh150	SL	166.321	174.635	189.065	194.984	225.508
	WT met	SN	122.279	139.120	168.813	191.698	206.224
	Hdh150	SN	166.024	173.828	189.921	164.183	237.393
	WT met	LL	124.538	138.913	166.335	190.681	201.900
	Hdh150	LL	152.816	157.622	184.477	190.910	213.203
	WT met	LN	115.013	126.934	165.673	184.901	199.992
	Hdh150	LN	135.474	150.324	182.282	191.586	217.291
	WT met	NN	96.231	111.034	148.004	171.068	190.113
	Hdh150	NN	111.029	124.087	167.325	198.130	220.730
